# Supplementary material for: Marking the Profile of the Microflora of the Endometrium and Uterine Cervix in Women as a Potential Factor Determining the Effectiveness of In Vitro Fertilization
Source: J Clin Med. 2022 Jun 10;11(12):3348. doi: 10.3390/jcm11123348 (PMC9224746; doi:10.3390/jcm11123348)
Supplement: Supplementary file 1 [file jcm-11-03348-s001.zip]

Archive with 1 entries (1 files):
- jcm-1711740-supplementary.pdf
